# Supplementary material for: Effect of trimetazidine dihydrochloride therapy on myocardial external efficiency in pre-clinical individuals with a hypertrophic cardiomyopathy pathogenic variant: results of the ENERGY trial
Source: Cardiovasc Res. 2025 Jul 2;121(12):1917–28. doi: 10.1093/cvr/cvaf120 (PMC12551387; doi:10.1093/cvr/cvaf120)
Supplement: cvaf120_Supplementary_Data [file cvaf120_supplementary_data.zip]

Archive with 5 entries (5 files):
- CONSORT 2010 Checklist.pdf
- CONSORT 2010 Flow Diagram.pdf
- Supplement to ENERGY trial manuscript.docx
- Supplementary Figures ENERGY trial.pptx
- Supplementary Table.docx
